# Supplementary material for: Tissue Bioconcentration Pattern and Biotransformation of Per-Fluorooctanoic Acid (PFOA) in Cyprinus carpio (European Carp)—An Extensive In Vivo Study
Source: Foods. 2023 Mar 27;12(7):1423. doi: 10.3390/foods12071423 (PMC10093588; doi:10.3390/foods12071423)
Supplement: Supplementary file 1 [file foods-12-01423-s001.zip]

Archive with 1 entries (1 files):
- foods-2227952-supplementary.pdf
